# Supplementary material for: Cetylpyridinium chloride inhibits hepatocellular carcinoma growth and metastasis through regulating epithelial-mesenchymal transition and apoptosis
Source: PLoS One. 2024 Sep 20;19(9):e0310391. doi: 10.1371/journal.pone.0310391 (PMC11414990; doi:10.1371/journal.pone.0310391)
Supplement: S1 File — (XLSX) [file pone.0310391.s001.xlsx]

## Sheet: Sheet1
cell line		HepG2						MHCC-97H
CPC dose	first time	0 µM	1µM	2µM			CPC dose	0 µM	1µM	2µM
0 h		540211	514059	530984			0 h	2258490	226935	228969
24 h		311055	317831	393834			24 h	1375020	151650	180049
migration rate		0.424197	0.381723	0.258294			migration rate	0.391177	0.331747	0.213653
drug treatment	second time	0 µM	1µM	2µM			drug treatment	0 µM	1µM	2µM
0 h		539140	529218	541947			0 h	222929	224897	226590
24 h		321069	342973	409199			24 h	132881	146007	179406
migration rate		0.404479	0.351925	0.244946			migration rate	0.403931	0.350783	0.208235
drug treatment	third time	0 µM	1µM	2µM			drug treatment	0 µM	1µM	2µM
0 h		509129	533001	523550			0 h	238726	232933	2399103
24 h		314903	360111	372821			24 h	136170	156942	1814922
migration rate		0.381487	0.324371	0.287898			migration rate	0.429597	0.326235	0.2435
